# Supplementary material for: In Search of Complementary Extraction Methods for Comprehensive Coverage of the Escherichia coli Metabolome
Source: Metabolites. 2023 Sep 14;13(9):1010. doi: 10.3390/metabo13091010 (PMC10535102; doi:10.3390/metabo13091010)
Supplement: Supplementary file 1 [file metabolites-13-01010-s001.zip]

Archive with 1 entries (1 files):
- metabolites-2573714-supplementary.pdf
